# Supplementary material for: The Isolation, Structure Elucidation and Bioactivity Study of Chilensosides A, A1, B, C, and D, Holostane Triterpene Di-, Tri- and Tetrasulfated Pentaosides from the Sea Cucumber Paracaudina chilensis (Caudinidae, Molpadida)
Source: Molecules. 2022 Nov 7;27(21):7655. doi: 10.3390/molecules27217655 (PMC9658831; doi:10.3390/molecules27217655)
Supplement: Supplementary file 1 [file molecules-27-07655-s001.zip]

Archive with 1 entries (1 files):
- molecules-1979839-supplementary.pdf
